# Supplementary material for: Inter, intra-examiner reliability and validity of inertial sensors to measure the active cervical range of motion in patients with primary headache
Source: EXCLI J. 2021 May 10;20:879–93. doi: 10.17179/excli2021-3799 (PMC8222639; doi:10.17179/excli2021-3799)
Supplement: Supplementary data [file EXCLI-20-879-s-001.xlsx]

## Sheet: Demographics & measurements
Nº_PATIENT	TYPE_HEADACHE	GENDER	AGE	PHYSICAL_ACTIVITY (Hrs/Week)	Weight_(Kg)	Height_(Mtrs)	BMI	History_Heacahe_(years)	Frequency_(Episodes/month)	VAS_Mean	HIT6_TOTAL	NDI_TOTAL	1er_Flex_1_CROM	1er_Flex_2_CROM	1er_Flex_MEAN_CROM	1er_Ext_1_CROM	1er_Ext_2_CROM	1er_Ext_MEAN_CROM	1er_ROTd_1_CROM	1er_ROTd_2_CROM	1er_ROTd_MEAN_CROM	1er_ROTi_1_CROM	1er_ROTi_2_CROM	1er_ROTi_MEAN_CROM	1er_LFd_1_CROM	1er_LFd_2_CROM	1er_LFd_MEAN_CROM	1er_LFi_1_CROM	1er_LFi_2_CROM	1er_LFi_MEAN_CROM	1er_Flex_1_WERIUM	1er_Flex_2_WERIUM	1er_Flex_MEAN_WERIUM	1er_Ext_1_WERIUM	1er_Ext_2_WERIUM	1er_Ext_MEAN_WERIUM	1er_ROTd_1_WERIUM	1er_ROTd_2_WERIUM	1er_ROTd_MEAN_WERIUM	1er_ROTi_1_WERIUM	1er_ROTi_2_WERIUM	1er_ROTi_MEAN_WERIUM	1er_LFd_1_WERIUM	1er_LFd_2_WERIUM	1er_LFd_MEAN_WERIUM	1er_LFi_1_WERIUM	1er_LFi_2_WERIUM	1er_LFi_MEAN_WERIUM	2O_Flex_1_CROM
1	CCH	1	56	5	78	1.74	25.763	11	30	7	74	10	51	52	51.5	60	64	62	68	68	68	68	72	70	35	39	37	40	Ç	40	50	55	52.5	60	62	61	69	71	70	69	73	71	40	43	41.5	37	40	38.5	48
2	CM	2	55	8	84	1.58	33.6485	17	30	8	78	50	48	60	54	60	62	61	72	70	71	72	72	72	50	48	49	40	50	45	49	56	52.5	58	56	57	80	77	78.5	72	73	72.5	42	42	42	44	46	45	49
3	CM	2	35	2	85	1.75	27.7551	13	8	7	65	21	52	56	54	72	70	71	75	75	75	70	72	71	41	45	43	50	47	48.5	55	59	57	67	75	71	75	75	75	70	75	72.5	44	47	45.5	55	53	54	49
4	CM	2	22	7	52	1.63	19.5717	10	30	8	55	18	59	59	59	56	62	59	60	64	62	70	74	72	32	32	32	40	48	44	60	60	60	57	65	61	61	68	64.5	71	75	73	35	35	35	40	43	41.5	50
5	CM	2	63	5	58	1.65	21.3039	1	30	10	66	30	52	52	52	60	50	55	65	60	62.5	70	75	72.5	45	48	46.5	45	48	46.5	57	42	49.5	33	57	45	70	68	69	67	71	69	43	43	43	45	47	46	51
6	CTTH	2	48	11	60	1.56	24.6548	30	15	5	64	31	45	45	45	68	68	68	60	60	60	58	60	59	31	31	31	38	40	39	45	41	43	65	70	67.5	60	60	60	70	68	69	31	33	32	30	40	35	40
7	CCH	1	25	2	75	1.75	24.4898	7	17	8	58	13	50	50	50	80	80	80	68	72	70	62	70	66	40	42	41	42	50	46	65	77	71	99	91	95	64	68	66	70	65	67.5	36	43	39.5	44	51	47.5	50
8	CM	1	47	2	80	1.76	25.8264	24	15	7	50	43	50	52	51	54	52	53	60	60	60	65	65	65	45	50	47.5	40	40	40	47	50	48.5	53	62	57.5	59	60	59.5	76	78	77	51	57	54	53	61	57	50
9	CM	2	37	0	76	1.6	29.6875	30	10	7	68	31	65	68	66.5	70	69	69.5	70	75	72.5	80	80	80	40	45	42.5	50	50	50	65	62	63.5	71	74	72.5	64	68	66	79	79	79	43	40	41.5	52	47	49.5	63
10	CM	2	46	5	69	1.73	23.0546	32	5	7	59	23	53	51	52	45	49	47	55	61	58	67	68	67.5	40	39	39.5	41	46	43.5	45	53	49	45	49	47	60	55	57.5	65	68	66.5	40	41	40.5	40	45	42.5	47
11	CTTH	1	61	10	73	1.73	24.3911	36	19	7	68	36	65	70	67.5	58	58	58	60	70	65	64	80	72	30	32	31	20	28	24	54	62	58	44	44	44	54	58	56	70	74	72	26	33	29.5	30	33	31.5	61
12	CM	2	72	2	60	1.61	23.1473	33	13	5	47	17	56	55	55.5	51	55	53	51	55	53	50	60	55	35	40	37.5	38	35	36.5	50	60	55	52	55	53.5	50	53	51.5	60	60	60	37	39	38	40	37	38.5	60
13	CM	1	74	4	67	1.65	24.6097	40	10	7	51	18	50	53	51.5	60	60	60	66	70	68	70	75	72.5	38	40	39	35	37	36	52	52	52	60	63	61.5	69	72	70.5	70	74	72	40	40	40	36	41	38.5	48
14	CM	2	22	3	57	1.63	21.4536	6	10	7	59	23	54	51	52.5	79	80	79.5	70	74	72	70	70	70	41	45	43	40	42	41	48	52	50	80	81	80.5	65	75	70	65	69	67	40	42	41	44	50	47	50
15	CM	2	62	2	65	1.68	23.03	22	4	9	54	23	57	57	57	56	59	57.5	63	65	64	68	70	69	30	35	32.5	40	44	42	57	62	59.5	60	64	62	63	65	64	70	72	71	30	37	33.5	40	48	44	52
16	CM	2	40	0	68	1.74	22.46	7	10	9	61	46	41.999	49	45.4995	70	70	70	58	58	58	60	65	62.5	30	35	32.5	40	44	42	40	43	41.5	60	65	62.5	59	58	58.5	70	70	70	30	33	31.5	36	40	38	40
17	CM	2	40	0	66	1.63	24.841	14	10	8	59	34	45	50	47.5	57	60	58.5	65	70	67.5	70	68	69	28	30	29	25	32	28.5	48	47	47.5	60	60	60	66	69	67.5	68	73	70.5	32	32	32	27	27	27	42
18	CTTH	2	64	8.5	83	1.6	32.4219	1	15	7	62	21	43	45	44	50	50	50	52	55	53.5	50	50	50	32	37	34.5	30	40	35	44	46	45	56	56	56	40	50	45	45	50	47.5	31	34	32.5	36	36	36	45
19	CCH	1	52	6	90	1.92	24.4141	2	30	10	78	33	56	56	56	25	35	30	48	50	49	50	58	54	30	30	30	35	41	38	63	62	62.5	40	42	41	55	59	57	55	61	58	34	36	35	35	39	37	52
20	CTTH	2	40	1	64	1.58	25.6369	0.5	30	8	72	46	30	30	30	25	25	25	40	40	40	30	30	30	30	34	32	30	35	32.5	28	27	27.5	28	31	29.5	33	35	34	35	36	35.5	32	32	32	35	35	35	37
	Legend: Nº_PATIENT (Number of patient); CCH (Chronic cluster headache); CTTH (Chronic tension-type headache); CM (Chronic migraine); GENDER (1=male & 2=female); BMI (Body mass index); VAS (Visual analogue scale of pain); HIT6_TOTAL (Headache impact test questionnaire); NDI (Neck disability index questionnaire); 1er_Flex_1_CROM (Rater A, neck flexion movement, first movement, measured with CROM in…
[truncated: 35 more columns]

## Sheet: Rater A_Rater B
Nº_PATIENT	TYPE_HEADACHE	GENDER	AGE	PHYSICAL ACTIVITY (Hrs/Week)	Weight (Kg)	Height (Mtrs)	BMI	History Heacahe (years)	Frequency (Episodes/month)	VAS Mean	HIT6 TOTAL	NDI TOTAL	RATER A Flex_1º_CROM	RATER A Flex_2º_CROM	RATER A Flex MEAN CROM	RATER A Ext_1º_CROM	RATER A Ext_2º_CROM	RATER A Ext MEAN CROM	RATER A ROTd_1º_CROM	RATER A ROTd_2º_CROM	RATER A ROTd MEAN CROM	RATER A ROTi_1º_CROM	RATER A ROTi_2º_CROM	RATER A ROTi MEAN CROM	RATER A LFd_1º_CROM	RATER A LFd_2º_CROM	RATER A LFd MEAN CROM	RATER A LFi_1º_CROM	RATER A LFi_2º_CROM	RATER A Lfi MEAN CROM	RATER A Flex_1º_WERIUM	RATER A Flex_2º_WERIUM	RATER_A_Flex_MEAN_WERIUM	RATER A Ext_1º_WERIUM	RATER A Ext_2º_WERIUM	RATER A Ext MEAN WERIUM	RATER A ROTd_1º_WERIUM	RATER A ROTd_2º_WERIUM	RATER A ROTd MEAN WERIUM	RATER A ROTi_1º_WERIUM	RATER A ROTi_2º_WERIUM	RATER A ROTi MEAN WERIUM	RATER A LFd_1º_WERIUM	RATER A LFd_2º_WERIUM	RATER A LFd MEAN WERIUM	RATER A LFi_1º_WERIUM	RATER A LFi_2º_WERIUM	RATER A LFi MEAN WERIUM	RATER B Flex_1º_CROM
1	CCH	M	56	5	78	1.74	25.763	11	30	7	74	10	51	52	51.5	60	64	62	68	68	68	68	72	70	35	39	37	40	Ç	40	50	55	52.5	60	62	61	69	71	70	69	73	71	40	43	41.5	37	40	38.5	48
2	CM	F	55	8	84	1.58	33.6485	17	30	8	78	50	48	60	54	60	62	61	72	70	71	72	72	72	50	48	49	40	50	45	49	56	52.5	58	56	57	80	77	78.5	72	73	72.5	42	42	42	44	46	45	49
3	CM	F	35	2	85	1.75	27.7551	13	8	7	65	21	52	56	54	72	70	71	75	75	75	70	72	71	41	45	43	50	47	48.5	55	59	57	67	75	71	75	75	75	70	75	72.5	44	47	45.5	55	53	54	49
4	CM	F	22	7	52	1.63	19.5717	10	30	8	55	18	59	59	59	56	62	59	60	64	62	70	74	72	32	32	32	40	48	44	60	60	60	57	65	61	61	68	64.5	71	75	73	35	35	35	40	43	41.5	50
5	CM	F	63	5	58	1.65	21.3039	1	30	10	66	30	52	52	52	60	50	55	65	60	62.5	70	75	72.5	45	48	46.5	45	48	46.5	57	42	49.5	33	57	45	70	68	69	67	71	69	43	43	43	45	47	46	51
6	CTTH	F	48	11	60	1.56	24.6548	30	15	5	64	31	45	45	45	68	68	68	60	60	60	58	60	59	31	31	31	38	40	39	45	41	43	65	70	67.5	60	60	60	70	68	69	31	33	32	30	40	35	40
7	CCH	M	25	2	75	1.75	24.4898	7	17	8	58	13	50	50	50	80	80	80	68	72	70	62	70	66	40	42	41	42	50	46	65	77	71	99	91	95	64	68	66	70	65	67.5	36	43	39.5	44	51	47.5	50
8	CM	M	47	2	80	1.76	25.8264	24	15	7	50	43	50	52	51	54	52	53	60	60	60	65	65	65	45	50	47.5	40	40	40	47	50	48.5	53	62	57.5	59	60	59.5	76	78	77	51	57	54	53	61	57	50
9	CM	F	37	0	76	1.6	29.6875	30	10	7	68	31	65	68	66.5	70	69	69.5	70	75	72.5	80	80	80	40	45	42.5	50	50	50	65	62	63.5	71	74	72.5	64	68	66	79	79	79	43	40	41.5	52	47	49.5	63
10	CM	F	46	5	69	1.73	23.0546	32	5	7	59	23	53	51	52	45	49	47	55	61	58	67	68	67.5	40	39	39.5	41	46	43.5	45	53	49	45	49	47	60	55	57.5	65	68	66.5	40	41	40.5	40	45	42.5	47
11	CTTH	M	61	10	73	1.73	24.3911	36	19	7	68	36	65	70	67.5	58	58	58	60	70	65	64	80	72	30	32	31	20	28	24	54	62	58	44	44	44	54	58	56	70	74	72	26	33	29.5	30	33	31.5	61
12	CM	F	72	2	60	1.61	23.1473	33	13	5	47	17	56	55	55.5	51	55	53	51	55	53	50	60	55	35	40	37.5	38	35	36.5	50	60	55	52	55	53.5	50	53	51.5	60	60	60	37	39	38	40	37	38.5	60
13	CM	M	74	4	67	1.65	24.6097	40	10	7	51	18	50	53	51.5	60	60	60	66	70	68	70	75	72.5	38	40	39	35	37	36	52	52	52	60	63	61.5	69	72	70.5	70	74	72	40	40	40	36	41	38.5	48
14	CM	F	22	3	57	1.63	21.4536	6	10	7	59	23	54	51	52.5	79	80	79.5	70	74	72	70	70	70	41	45	43	40	42	41	48	52	50	80	81	80.5	65	75	70	65	69	67	40	42	41	44	50	47	50
15	CM	F	62	2	65	1.68	23.03	22	4	9	54	23	57	57	57	56	59	57.5	63	65	64	68	70	69	30	35	32.5	40	44	42	57	62	59.5	60	64	62	63	65	64	70	72	71	30	37	33.5	40	48	44	52
16	CM	F	40	0	68	1.74	22.46	7	10	9	61	46	41.999	49	45.4995	70	70	70	58	58	58	60	65	62.5	30	35	32.5	40	44	42	40	43	41.5	60	65	62.5	59	58	58.5	70	70	70	30	33	31.5	36	40	38	40
17	CM	F	40	0	66	1.63	24.841	14	10	8	59	34	45	50	47.5	57	60	58.5	65	70	67.5	70	68	69	28	30	29	25	32	28.5	48	47	47.5	60	60	60	66	69	67.5	68	73	70.5	32	32	32	27	27	27	42
18	CTTH	F	64	8.5	83	1.6	32.4219	1	15	7	62	21	43	45	44	50	50	50	52	55	53.5	50	50	50	32	37	34.5	30	40	35	44	46	45	56	56	56	40	50	45	45	50	47.5	31	34	32.5	36	36	36	45
19	CCH	M	52	6	90	1.92	24.4141	2	30	10	78	33	56	56	56	25	35	30	48	50	49	50	58	54	30	30	30	35	41	38	63	62	62.5	40	42	41	55	59	57	55	61	58	34	36	35	35	39	37	52
20	CTTH	F	40	1	64	1.58	25.6369	0.5	30	8	72	46	30	30	30	25	25	25	40	40	40	30	30	30	30	34	32	30	35	32.5	28	27	27.5	28	31	29.5	33	35	34	35	36	35.5	32	32	32	35	35	35	37
	Legend: (Nº_PATIENT) Number of patient; (CCH) Chronic cluster headache; (CTTH) Chronic tension-type headache; (CM) Chronic migraine; (M) male; (F) female; (BMI) Body mass index; (VAS) Visual analogue scale of pain; (HIT6_TOTAL) Headache impact test questionnaire; (NDI) Neck disability index questionnaire; (RATER_A_Flex_1º_CROM) Rater A, neck flexion movement, first movement, measured with CROM in…
[truncated: 35 more columns]
